# Supplementary material for: Investigating Internalization of Reporter-Protein-Functionalized Polyhedrin Particles by Brain Immune Cells
Source: Materials (Basel). 2024 May 14;17(10):2330. doi: 10.3390/ma17102330 (PMC11122724; doi:10.3390/ma17102330)
Supplement: Supplementary file 1 [file materials-17-02330-s001.zip]

Archive with 1 entries (1 files):
- u2303 GFP-PODS z-03 each channel.avi
